# Supplementary material for: Case report: Dramatic response to alectinib in a lung adenosquamous carcinoma patient harbouring a novel CPE-ALK fusion
Source: Front Oncol. 2022 Dec 1;12:998545. doi: 10.3389/fonc.2022.998545 (PMC10111186; doi:10.3389/fonc.2022.998545)
Supplement: Supplementary file 4 [file Table_2.xlsx]

## Sheet: Sheet1
Supplementary table S2 The detail information of CPE-ALK fusion
GeneFusion	Gene1	Gene2	Transcript1	CHR1:POS1	Transcript2	CHR2:POS2	Gene1Seq	Gene2Seq	split reads Number	discordant pair reads
CPE-ALK	CPE	ALK	NM_001873.3	chr4:166410098	NM_004304.4	chr2:29446969	TTTACACATGTCAAATATCCATATACTGTAATACCTTACCAGGGACTGTC	GCTGAGCACAGCAGAAATACTAAGGCAGGCCAATTCCTGGGAGTCATGGG	124	0
